# Supplementary material for: Exercise Enjoyment and Exercise Addiction Risk Among Turkish Adults: Associations and Subgroup Differences in a Cross-Sectional Survey
Source: Healthcare (Basel). 2026 Mar 10;14(6):703. doi: 10.3390/healthcare14060703 (PMC13026342; doi:10.3390/healthcare14060703)
Supplement: Supplementary file 1 [file healthcare-14-00703-s001.zip]

Archive with 1 entries (1 files):
- healthcare-4166355-supplementary.pdf
